# Supplementary material for: Implementation of a Real-Time Medication Intake Monitoring Technology Intervention in Community Pharmacy Settings: A Mixed-Method Pilot Study
Source: Pharmacy (Basel). 2021 May 25;9(2):105. doi: 10.3390/pharmacy9020105 (PMC8162977; doi:10.3390/pharmacy9020105)
Supplement: Supplementary file 1 [file pharmacy-09-00105-s001.zip]

Archive with 1 entries (1 files):
- pharmacy-1217892-supplementary.pdf
